# Supplementary material for: α-Latrotoxin Tetramers Spontaneously Form Two-Dimensional Crystals in Solution and Coordinated Multi-Pore Assemblies in Biological Membranes
Source: Toxins (Basel). 2024 May 27;16(6):248. doi: 10.3390/toxins16060248 (PMC11209280; doi:10.3390/toxins16060248)
Supplement: Supplementary file 1 [file toxins-16-00248-s001.zip]

Archive with 1 entries (1 files):
- toxins-2965184-supplementary.pdf
